# Supplementary material for: Introducing Molecular Sieve into Activated Carbon to Achieve High-Effective Adsorption for Ethylene Oxide
Source: Nanomaterials (Basel). 2024 Sep 12;14(18):1482. doi: 10.3390/nano14181482 (PMC11435392; doi:10.3390/nano14181482)
Supplement: Supplementary file 1 [file nanomaterials-14-01482-s001.zip]

Archive with 1 entries (1 files):
- nanomaterials-3155689-supplementary.pdf
